# Supplementary material for: Outcomes of Traumatic Liver Injuries at a Level-One Tertiary Trauma Center in Saudi Arabia: A 10-Year Experience
Source: Life (Basel). 2025 Jul 19;15(7):1138. doi: 10.3390/life15071138 (PMC12299793; doi:10.3390/life15071138)
Supplement: Supplementary file 1 [file life-15-01138-s001.zip]

Archive with 1 entries (1 files):
- life-3637578-supplementary.pdf
